# Supplementary material for: Prevalence of the Sphenoidal Emissary Foramen in a Chilean Osteological Sample: Anatomical and Surgical Implications
Source: Diagnostics (Basel). 2025 Nov 5;15(21):2800. doi: 10.3390/diagnostics15212800 (PMC12609266; doi:10.3390/diagnostics15212800)
Supplement: Supplementary file 1 [file diagnostics-15-02800-s001.zip]

Archive with 1 entries (1 files):
- diagnostics-3902448-supplementary.pdf
